# Supplementary material for: UPLC–MS-Based Non-targeted Analysis of Endogenous Metabolite Changes in the Leaves of Scabiosa tschiliensis Grüning Induced by 6-Benzylaminopurine and Kinetin
Source: Front Plant Sci. 2021 Jul 21;12:700623. doi: 10.3389/fpls.2021.700623 (PMC8335593; doi:10.3389/fpls.2021.700623)
Supplement: Supplementary file 2 [file Data_Sheet_2.xlsx]

## Sheet: Table S1
Supplementary Table 1. Induction frequency of adventitious shoots from leaf explants with 6-BA and KT.
6-BA			KT
Concentration (mg∙ L-1)	Frequency of shoot induction (%)a		Concentration (mg∙ L-1)	Frequency of shoot induction (%)a
0	0		0	0
1	34		1	4
2	65		2	25
4	100		4	71
Note：
a The frequency of adventitious shoot regeneration was recorded after 45 days of culture.
The experiment was repeated thrice, each with 30 explants per treatment.

## Sheet: Table S2
Supplementary Table 2. Detected metabolites and differential metabolites in response to PGRs.
No.	Rt (min)	Ion Form		Measured Value (m/z)	Theoretical Value (m/z)	Deviation (ppm)	Molecular Formula	Metabolite name	Class	Intensity of metabolite (n=3)a			Differential metabolites (6-BA/Control)b			Differential metabolites (KT/Control)b
			计算得到的ppm							Control	6-BA	KT	VIP	P-value	Regulated	VIP	P-value	Regulated
1	0.4	[M + H]+		175.119	175.119	1.32481	C6H14N4O2	L-Arginine	Amino acids and derivatives	429,366±8,896	123,250±5,508	291,532±3,131	7.01536	9.0757e-07	Down	4.4241	1.4461e-05	Down
2	0.75	[M + H]+		503.187	503.191	7.87772	C26H30O10	Limonexic acid	Terpenoids	329,334±15,849	51,363±1,650	78,140±5,298	6.6804	7.1471e-06	Down	5.97291	1.2931e-05	Down
3	0.49	[M + H]+		147.076	147.076	1.14906	C5H10N2O3	D-Glutamine	Amino acids and derivatives	232,927±4,320	382,829±4,618	496,051±37,959	4.90822	2.1027e-06	Up	6.07865	0.0002829	Up
4	1.8	[M + H]+		188.07	188.071	1.51539	C11H9NO2	Indoleacrylic acid	Organoheterocyclic compounds	151,082±3,879	53,470±648	73,517±5,099	3.96092	1.7513e-06	Down	3.31674	3.0574e-05	Down
5	0.49	[M + H]+		116.071	116.071	0.0430772	C5H9NO2	D-Proline	Amino acids and derivatives	110,645±4,229	14,133±442	18,724±509	3.93812	2.5015e-06	Down	3.61598	3.0599e-06	Down
6	1.9	[M + H]+		205.097	205.097	1.43347	C11H12N2O2	L-Tryptophane	Amino acids and derivatives	142,024±4,205	51,299±1,601	73,435±4,681	3.81757	4.0119e-06	Down	3.11659	4.6357e-05	Down
7	0.61	[M + H]+		132.102	132.102	0.946239	C6H13NO2	L-Norleucine	Amino acids and derivatives	288,113±3,986	216,506±5,026	348,234±61,738	3.38542	4.2191e-05	Down	2.34721	—
8	6.11	[M + H]+		543.241	543.244	4.16572	C26H38O12	Cinncassiol C1 19-glucoside	Glycosides	76,335±1,296	9,052±301	33,889±671	3.28982	1.0195e-07	Down	2.45754	9.3035e-07	Down
9	0.59	[M + H]+		308.091	308.091	0.496606	C10H17N3O6S	Glutathione	Others	89,523±1,274	152,070±2,347	92,313±4,746	3.17036	2.2069e-06	Up	—	—
10	0.79	[M + H]+		166.086	166.086	1.41493	C9H11NO2	L-Phenylalanine	Amino acids and derivatives	165,051±2,322	113,851±2,241	72,962±2,133	2.86637	1.0432e-05	Down	3.61998	9.1401e-07	Down
11	4.98	[M + H]+		375.129	375.129	0.00799726	C16H22O10	Swertiamarin	Terpenoids	47,009±1,119	—	21,889±171	2.74969	5.0841e-07	Down	1.89016	2.7409e-06	Down
12	0.96	[M + H]+		199.096	199.096	1.23056	C10H14O4	(2E,4E)-2,7-Dimethyl-2,4-octadienedioic acid	Lipids and lipid-like molecules	45,638±1,226	4,820±175	5,825±256	2.56194	5.6336e-07	Down	2.38021	6.5072e-07	Down
13	8.37	[M + H]+		331.175	331.175	0	C16H26O7	6-Hydroxy-2-bornanone glucoside	Glycosides	43,688±1,656	4,417±168	16,255±1,118	2.5122	2.1425e-06	Down	1.97315	1.8536e-05	Down
14	0.62	[M + H]+		86.0966	86.0964	2.02099	C5H11N	Piperidine	Organoheterocyclic compounds	138,136±6,027	100,865±1,871	139,061±10,798	2.426	0.00051474	Down	—	—
15	0.59	[M + H]+		182.081	182.081	1.26317	C9H11NO3	L-Tyrosine	Amino acids and derivatives	48,804±2,021	15,722±170	25,633±900	2.30428	9.348e-06	Down	1.81157	5.4357e-05	Down
16	0.49	[M + H]+		133.061	133.061	0.368253	C4H8N2O3	L-Asparagine	Amino acids and derivatives	109,404±3,302	77,123±2,310	38,336±18,859	2.26737	0.00015646	Down	3.10918	0.0030099	Down
17	17.7	[M + Na]+		699.356	699.356	0.453274	C33H56O14	Gingerglycolipid A	Lipids and lipid-like molecules	40,688±1,909	9,551±51	16,552±2,377	2.2355	9.3619e-06	Down	1.84465	0.00016397	Down
18	2.9	[M + H]+		163.039	163.039	1.60084	C9H6O3	Umbelliferone	Coumarin and derivatives	—	30,125±185	75,125±2,014	2.20156	2.3151e-09	Up	3.26994	8.1414e-07	Up
19	0.95	[M + Na]+		383.131	383.131	0.0443712	C16H24O9	1-(3,4-Dimethoxyphenyl)-1,2-ethanediol 1-O-b-D-glucoside	Glycosides	35,218±700	7,292±179	8,275±297	2.11926	2.984e-07	Down	1.95842	4.2239e-07	Down
20	5.34	[M + H]+		425.142	425.144	5.55811	C20H24O10	Ginkgolide B	Terpenoids	40,187±803	12,330±506	56,798±791	2.11632	8.9812e-07	Down	1.53539	1.3996e-05	Up
21	0.86	[M + H]+		391.123	391.123	0.097156	C16H22O11	Monotropein	Terpenoids	51,598±2,148	26,878±130	40,533±214	1.9894	3.7624e-05	Down	1.24058	0.00088844	Down
22	7.99	[M + H]+		458.166	458.166	0.115679	C20H27NO11	Mandelonitrile sophoroside	Others	25,572±590	1,116±57	1,810±207	1.98331	2.3028e-07	Down	1.83929	3.1963e-07	Down
23	0.59	[M + H]+		150.058	150.058	1.23952	C5H11NO2S	Methionine	Amino acids and derivatives	36,545±1,855	12,556±355	24,432±1,410	1.96063	2.5247e-05	Down	1.29839	0.00084163	Down
24	10.17	[M + H]+		211.096	211.096	1.06586	C11H14O4	2-Methoxy-3-(4-methoxyphenyl)propanoic acid	Benzene and substituted derivatives	43,213±761	19,890±793	10,989±175	1.93573	3.2702e-06	Down	2.14178	2.2979e-07	Down
25	0.4	[M + H]+		156.077	156.077	1.10843	C6H9N3O2	L-Histidine	Amino acids and derivatives	33,660±526	10,620±884	21,393±1,096	1.92409	2.6413e-06	Down	1.31752	6.2943e-05	Down
26	5.98	[M + Na]+		413.142	413.142	0.237207	C17H26O10	Loganin	Terpenoids	73,323±1,799	94,329±1,332	78,615±2,300	1.83152	8.3868e-05	Up	—	0.034887
27	0.59	[M + H]+		268.104	268.104	0.783278	C10H13N5O4	Adenosine	Others	203,377±3,738	182,351±1,429	142,864±12,272	1.81784	0.00080906	Down	2.89377	0.0012221	Down
28	0.46	[M + H]+		104.107	104.107	0.76844	C5H13NO	Neurine	Alkaloids	74,285±3,993	93,321±3,433	69,682±187	1.70796	0.0033175	Up	—	—
29	8.94	[M + H]+		579.206	579.207	2.31005	C28H34O13	Podorhizol beta-D-glucoside	Lignans	17,879±405	661±83	1,653±119	1.66411	2.2176e-07	Down	1.51989	3.0603e-07	Down
30	0.5	[M + H]+		118.086	118.086	0.127026	C5H11NO2	Betaine	Alkaloids	35,120±734	49,716±2,377	32,893±561	1.51786	0.00052834	Up	—	—
31	8.28	[M + H]+		209.153	209.154	0.984922	C13H20O2	Eremopetasinorol	Lipids and lipid-like molecules	16,428±434	2,584±111	5,737±401	1.49194	7.3036e-07	Down	1.23251	6.1831e-06	Down
32	28.13	[M + H]+		284.295	284.295	0.39044	C18H37NO	Stearamide	Lipids and lipid-like molecules	11,319±278	25,141±346	25,847±2,762	1.49077	7.0793e-07	Up	1.42153	0.00082118	Up
33	8.56	[M + H]+		539.116	539.118	4.1605	C27H22O12	Isomelitric acid A	Benzene and substituted derivatives	15,364±1,043	28,761±604	22,622±2,590	1.46428	4.2845e-05	Up	—	0.0108
34	7.68	[M + Na]+		465.173	465.173	0.111786	C21H30O10	Lusitanicoside	Glycosides	13,598±659	514±35	885±79	1.4497	4.2797e-06	Down	1.3445	4.9102e-06	Down
35	7.76	[M + H]+		595.166	595.166	0.475498	C27H30O15	Kaempferol 3-rungioside	Flavonoids	13,701±1,086	713±53	2,706±189	1.44226	3.22e-05	Down	1.24764	6.5814e-05	Down
36	5.96	[M + Na]+		373.183	373.183	0.560047	C16H30O8	(1R,2R,4S)-p-Menthane-1,2,8-triol 8-glucoside	Glycosides	13,942±339	1,307±37	1,348±65	1.42545	3.5231e-07	Down	1.33883	3.745e-07	Down
37	4.86	[M + H]+		151.039	151.039	1.13216	C8H6O3	4-Hydroxyphthalide	Coumarin and derivatives	28,200±968	16,205±387	21,772±1,324	1.38581	3.7387e-05	Down	—	0.0024596
38	15.9	[M + H]+		453.336	453.336	0.348527	C30H44O3	3-Oxo-12,18-ursadien-28-oic acid	Terpenoids	1,597±164	13,328±439	23,057±446	1.37314	1.6932e-06	Up	1.74793	1.5988e-07	Up
39	8.47	[M + H]+		579.171	579.171	0.048345	C27H30O14	Isorhoifolin	Flavonoids	12,017±171	388±26	547±69	1.3678	3.2288e-08	Down	1.27802	4.3918e-08	Down
40	5.01	[M + H]+		107.049	107.049	0.364319	C7H6O	Benzaldehyde	Benzene and substituted derivatives	16,091±686	5,588±384	7,875±87	1.2975	2.0689e-05	Down	1.07901	3.2979e-05	Down
41	7.92	[M + H]+		449.108	449.108	0.204851	C21H20O11	Kaempferol 3-alpha-D-galactoside	Flavonoids	23,750±1,271	13,277±219	13,518±750	1.29161	0.00014816	Down	1.19834	0.00027532	Down
42	3.45	[M + H]+		355.102	355.102	0.419597	C16H18O9	Chlorogenic acid	Benzene and substituted derivatives	56,919±1,220	46,576±1,403	94,486±4,547	1.27652	0.00064882	Down	2.3009	0.00015883	Up
43	14.09	[M + H]+		324.217	324.217	0.138796	C18H29NO4	N-Jasmonoylisoleucine	Amino acids and derivatives	12,645±590	2,547±220	2,284±121	1.27299	9.9859e-06	Down	1.21353	7.5532e-06	Down
44	15.9	[M + H]+		511.34	511.342	4.40214	C32H46O5	Ganodermic acid TQ	Benzene and substituted derivatives	1,889±152	11,700±269	12,881±610	1.25598	6.5645e-07	Up	1.24975	7.1013e-06	Up
45	0.65	[M + H]+		221.092	221.092	0.312087	C11H12N2O3	5-Hydroxy-L-tryptophan	Organoheterocyclic compounds	10,511±509	805±44	1,330±102	1.24849	5.0807e-06	Down	1.14197	6.7607e-06	Down
46	7.93	[M + H-H2O]+		175.148	175.148	1.01057	C13H20O	2,4,5,7alpha-Tetrahydro-1,4,4,7a-tetramethyl-1H-inden-2-ol	Phenols and alcohols	12,962±90	3,382±140	15,964±1,955	1.24136	6.1474e-08	Down	—	—
47	8.71	[M + H]+		481.168	481.165	7.13893	C30H24O6	Blestriarene B	Organoheterocyclic compounds	10,658±464	1,075±128	—	1.2407	4.2151e-06	Down	1.23112	5.5455e-06	Down
48	0.81	[M + H]+		220.118	220.118	0.949491	C9H17NO5	Pantothenic acid	Phenols and alcohols	27,668±877	18,127±474	15,372±184	1.23449	7.7665e-05	Down	1.32118	1.8607e-05	Down
49	17.7	[M + H]+		353.269	353.269	0.328362	C21H36O4	MG(18:3(9Z,12Z,15Z)/0:0/0:0)	Lipids and lipid-like molecules	12,087±487	2,878±261	4,586±302	1.21583	8.5861e-06	Down	1.03156	2.2458e-05	Down
50	17.68	[M + H]+		439.357	439.357	0.425622	C30H46O2	Momordicinin	Terpenoids	7,404±246	16,133±674	—	1.18241	2.995e-05	Up	1.02653	1.9136e-06	Down
51	11.47	[M + Na]+		233.114	233.115	1.52285	C12H18O3	(±)7-epi Jasmonic Acid	Lipids and lipid-like molecules	9,820±1,039	1,292±103	3,073±277	1.16563	0.00014516	Down	—	0.00040742
52	8.21	[M + H]+		503.249	503.249	0.262296	C24H38O11	3-Oxo-alpha-ionol 9-[apiosyl-(1->6)-glucoside]	Lipids and lipid-like molecules	8,753±755	307±41	2,854±301	1.16267	4.2056e-05	Down	—	0.00023034
53	8.55	[M + H-H2O]+		499.124	499.123	0.284499	C25H24O12	3,5-Di-O-caffeoylquinic acid	Others	47,297±805	39,052±711	85,374±537	1.14543	0.00018513	Down	2.32795	2.7763e-07	Up
54	13.27	[M + H-H2O]+		439.357	439.357	0.689644	C30H48O3	Ursolic acid	Terpenoids	2,346±146	10,122±681	115±14	1.11555	4.2195e-05	Up	—	1.222e-05
55	10.77	[M + H]+		399.199	399.201	6.69837	C20H30O8	Cinncassiol E	Terpenoids	7,975±625	236±39	734±98	1.11343	2.817e-05	Down	1.01324	3.8192e-05	Down
56	4.84	[M + H]+		211.06	211.06	0.947597	C10H10O5	5-Hydroxyferulic acid	Benzene and substituted derivatives	24,622±240	16,854±922	21,527±868	1.1125	0.00014575	Down	—	0.0039921
57	27.98	[M + H]+		257.247	257.248	0.610307	C16H32O2	Hexyl decanoate	Lipids and lipid-like molecules	27,096±246	34,639±584	33,661±3,021	1.09903	3.2724e-05	Up	—	0.01993
58	0.47	[M + H]+		268.104	268.104	0.671381	C10H13N5O4	Vidarabine	Others	1,841±63	9,329±360	5,174±2,163	1.0968	3.7748e-06	Up	—	—
59	19.18	[M + Na]+		317.208	317.209	1.05924	C18H30O3	alpha-kamlolenic acid	Benzene and substituted derivatives	7,388±230	227±33	438±101	1.07298	7.3857e-07	Down	—	1.1389e-06
60	19.41	[M + H]+		335.258	335.258	0.480227	C21H34O3	Isolinderenolide	Organoheterocyclic compounds	13,735±962	6,559±336	7,724±679	1.06742	0.00025959	Down	—	0.00090384
61	10.09	[M + H]+		193.086	193.086	1.14457	C11H12O3	Methyl trans-p-methoxycinnamate	Benzene and substituted derivatives	667±50	7,760±509	5,056±237	1.06642	1.7799e-05	Up	—	6.176e-06
62	7.71	[M + H]+		541.189	541.192	4.06141	C25H32O13	Oleuroside	Glycosides	6,964±101	—	—	1.05843	7.1811e-08	Down	—	7.1811e-08
63	8.32	[M + H]+		169.122	169.122	1.33631	C10H16O2	Dihydronepetalactone	Lipids and lipid-like molecules	11,597±560	4,741±200	11,003±1,011	1.04768	3.7132e-05	Down	—	—
64	0.37	[M + H]+		146.165	146.165	0.916771	C7H19N3	Spermidine	Others	7,681±319	1,191±70	2,529±110	1.021	4.2584e-06	Down	—	1.2163e-05
65	0.41	[M + H]+		130.05	130.05	0.922723	C5H7NO3	(R)-(+)-2-Pyrrolidone-5-carboxylic acid（D-Pyroglutamic acid）	Amino acids and derivatives	35,015±383	41,424±643	72,031±498	1.01095	0.00012	Up	2.29575	5.5211e-08	Up
66	0.47	[M + H]+		189.134	189.135	1.06802	C7H16N4O2	L-Targinine(metlin上是L-NMMA)	Amino acids and derivatives	8,163±164	1,876±44	2,643±224	1.00549	3.5406e-07	Down	—	4.2171e-06
67	19.38	[M + H]+		455.352	455.352	0.245964	C30H46O3	Desoxoglabrolide	Glycosides	1,858±223	8,123±271	17,629±995	1.00294	6.5137e-06	Up	1.49639	1.1536e-05	Up
68	9.84	[M + H]+		679.297	679.297	0.0441633	C35H42N4O10	Hv-NCC-1	Organoheterocyclic compounds	8,311±525	2,305±96	1,688±186	—	4.093e-05		—	3.2892e-05
69	6.03	[M + H]+		167.106	167.107	1.53196	C10H14O2	Epinepetalactone	Lipids and lipid-like molecules	9,084±446	3,133±372	3,015±266	—	5.9166e-05		—	3.5061e-05
70	9.43	[M + H]+		197.081	197.081	1.49685	C10H12O4	2-Hydroxy-3-(4-methoxyphenyl)propanoic acid	Benzene and substituted derivatives	11,068±388	5,140±57	1,418±168	—	1.2628e-05		1.1713	2.4397e-06	Down
71	8.33	[M + H]+		349.186	349.186	0.269198	C16H28O8	Foeniculoside V	Glycosides	9,052±200	3,401±387	8,817±411	—	2.3164e-05		—	—
72	10.26	[M + H]+		339.253	339.253	0.129697	C20H34O4	(±)11,12-DHET	Lipids and lipid-like molecules	169±57	5,803±258	7,137±180	—	3.2304e-06		—	3.6187e-07
73	24.58	[M + H]+		279.232	279.232	0.347382	C18H30O2	Pinolenic Acid	Lipids and lipid-like molecules	12,816±6,817	5,097±473	6,419±651	—	—		—	—
74	16.88	[M + H]+		475.342	475.342	0.166196	C29H46O5	(3beta,17alpha,23S,24S)-17,23-Epoxy-3,24,29-trihydroxy-27-norlanost-8-en-15-one	Terpenoids	551±25	5,951±317	28,040±1,459	—	7.9745e-06		1.9768	5.2539e-06	Up
75	7.6	[M + H]+		593.221	593.223	3.80633	C29H36O13	8-Acetoxy-4'-methoxypinoresinol 4-glucoside	Lignans	5,384±97	—	423±93	—	1.7214e-07		—	3.6012e-07
76	9.47	[M + H]+		623.195	623.197	3.62165	C29H34O15	Embinoidin	Flavonoids	4,276±145	9,696±554	4,404±195	—	8.0908e-05		—	—
77	5.64	[M + H]+		387.201	387.201	0.449379	C19H30O8	Corchoionol C 9-glucoside	Lipids and lipid-like molecules	5,919±308	785±28	555±50	—	8.7489e-06		—	7.6029e-06
78	17.52	[M + H]+		471.31	471.311	0.0445566	C29H42O5	17,23-Epoxy-29-hydroxy-27-norlanost-8-ene-3,15,24-trione	Terpenoids	949±92	6,065±358	33,762±3,440	—	1.8015e-05		2.15393	7.8678e-05	Up
79	8.17	[M + H]+		335.206	335.206	0.0894971	C16H30O7	trans-p-Menthane-7,8-diol 7-glucoside	Glycosides	7,868±157	2,982±82	2,540±292	—	1.1422e-06		—	9.8901e-06
80	25.65	[M + H]+		309.242	309.242	0.585301	C19H32O3	Obtusilactone A	Organoheterocyclic compounds	1,467±136	6,242±173	4,717±727	—	3.0121e-06		—	0.0016031
81	31.46	[M + H]+		769.486	769.486	0.201433	C38H73O13P	PI(14:0/15:0)	Lipids and lipid-like molecules	2,904±153	7,759±816	10,533±1,825	—	0.00053497		1.0231	0.0019557	Up
82	2.18	[M + H]+		341.123	341.123	0.715284	C16H20O8	Oenanthoside A	Phenols and alcohols	6,503±89	1,767±105	3,791±415	—	4.685e-07		—	0.0003797
83	0.5	[M + H]+		148.06	148.06	0.972576	C5H9NO4	L-Glutamic acid	Amino acids and derivatives	18,885±702	23,600±561	18,497±685	—	0.00081418		—	—
84	6.17	[M + H]+		135.117	135.117	0.051807	C10H14	p-Mentha-1,3,8-triene	Lipids and lipid-like molecules	4,798±573	152±29	78±14	—	0.00014989		—	0.00014025
85	7.77	[M + H]+		479.212	479.212	0.110598	C21H34O12	Suspensolide F	Glycosides	5,194±240	663±132	544±66	—	8.802e-06		—	5.42e-06
86	8.5	[M + H]+		287.055	287.055	0.188117	C15H10O6	2'-Hydroxygenistein	Flavonoids	4,501±135	173±7	1,185±248	—	6.3756e-07		—	3.443e-05
87	0.63	[M + H]+		263.175	263.175	0.661156	C15H22N2O2	Argyrolobine	Alkaloids	4,259±19	—	2,430±85	—	5.7828e-10		—	—
88	9.25	[M + H]+		227.091	227.091	0.748597	C11H14O5	Genipin	Terpenoids	7,887±273	3,838±29	4,681±383	—	1.3947e-05		—	0.00029456
89	7.69	[M + H]+		219.101	219.102	0.826101	C13H14O3	(R)-Bitalin A	Benzene and substituted derivatives	3,965±134	274±72	746±154	—	1.9086e-06		—	1.0617e-05
90	21.55	[M + H]+		329.208	329.211	8.23484	C21H28O3	12-Methoxy-8,11,13-abietatrien-20,11-olide	Organoheterocyclic compounds	3,902±251	256±30	483±63	—	1.518e-05		—	2.1479e-05
91	4.6	[M + Na]+		427.121	427.121	0.0655552	C17H24O11	Gardenoside	Terpenoids	15,272±224	11,658±203	11,396±379	—	3.2095e-05		—	0.00010831
92	4.79	[M + H]+		167.07	167.07	1.26294	C9H10O3	L-3-Phenyllactic acid	Benzene and substituted derivatives	6,570±275	2,957±164	2,561±74	—	4.0605e-05		—	1.6874e-05
93	8.96	[M + H]+		295.102	295.102	0.471023	C11H18O9	Tuliposide B	Lipids and lipid-like molecules	5,796±215	9,349±193	1,955±92	—	2.8776e-05		—	9.0791e-06
94	7.74	[M + H]+		677.262	677.259	4.55808	C37H40O12	5',8,8''-Trihydroxy-3',3''',4',4''',5''',7',7''-heptamethoxy-5,5''-biflavan	Flavonoids	3,846±248	345±24	567±83	—	1.6792e-05		—	2.6437e-05
95	0.99	[M + H]+		301.126	301.128	8.79692	C14H20O7	Salidroside	Glycosides	6,220±87	2,721±245	7,353±490	—	2.008e-05		—	—
96	6.38	[M + H]+		349.185	349.186	0.698769	C16H28O8	Nepetariaside	Glycosides	3,473±86	188±47	707±57	—	5.2267e-07		—	1.2735e-06
97	5.98	[M + H]+		109.065	109.065	0.265897	C7H8O	p-Cresol	Phenols and alcohols	9,725±82	6,490±145	4,214±384	—	4.6125e-06		—	1.6926e-05
98	25.79	[M + H]+		270.279	270.279	0.0406987	C17H35NO	Capsi-amide	Others	2,433±98	5,612±252	7,388±332	—	3.4576e-05		—	1.5804e-05
99	1.21	[M + H]+		253.105	253.103	5.9778	C8H16N2O7	Cycasin	Lipids and lipid-like molecules	383±12	3,539±95	604±39	—	5.6449e-07		—	—
100	28.99	[M + H]+		381.298	381.3	6.17886	C23H40O4	2-Hydroxy-4-oxo-5,12-heneicosadien-1-yl acetate	Lipids and lipid-like molecules	315±188	3,509±578	3,914±633	—	0.00080945		—	0.00070233
101	7.29	[M + H]+		545.199	545.202	5.73733	C28H32O11	Physalin D	Lipids and lipid-like molecules	2,951±42	—	—	—	6.3398e-08		—	6.3398e-08
102	6.26	[M + H]+		467.117	467.118	4.05251	C21H22O12	Plantagoside	Flavonoids	2,895±244	—	—	—	7.281e-05		—	7.281e-05
103	19.58	[M + H]+		520.34	520.34	0.261368	C26H50NO7P	1-Linoleoylglycerophosphocholine	Lipids and lipid-like molecules	793±121	3,679±237	2,755±184	—	4.6957e-05		—	—
104	28.19	[M + Na]+		315.229	315.229	0.161787	C19H32O2	Methyl linolenate	Lipids and lipid-like molecules	4,511±716	1,546±139	2,555±414	—	0.0021462		—	—
105	7.35	[M + H]+		501.194	501.191	6.78384	C30H28O7	Artonol C	Organoheterocyclic compounds	4,965±255	2,128±156	31,931±215	—	8.0119e-05		1.95954	1.5636e-08	Up
106	8.57	[M + H]+		209.154	209.154	0.363369	C13H20O2	3-Hydroxy-beta-ionone	Terpenoids	1,073±116	3,867±7	6,551±578	—	2.0084e-06		—	8.7339e-05
107	8.05	[M + H]+		535.275	535.275	0.5287	C25H42O12	3-Hydroxy-beta-ionol 3-[glucosyl-(1->6)-glucoside]	Glycosides	2,911±193	262±22	—	—	1.9211e-05		—	2.9314e-05
108	7.28	[M + H]+		559.184	559.181	4.50123	C28H30O12	Physalin K	Lipids and lipid-like molecules	2,570±132	—	13,918±421	—	1.0529e-05		1.27058	1.5145e-06	Up
109	11.21	[M + H]+		653.241	653.244	4.05208	C31H40O15	(-)-Matairesinol 4'-[apiosyl-(1->2)-glucoside]	Lignans	2,688±739	—	100±1	—	—		—	0.0037334
110	5.78	[M + H]+		189.127	189.127	0.962314	C13H16O	2-Butyl-3-phenyl-2-propen-1-al	Benzene and substituted derivatives	2,934±220	439±54	649±72	—	4.4863e-05		—	6.9107e-05
111	8.22	[M + H]+		409.148	409.149	2.46609	C20H24O9	Ginkgolide A	Terpenoids	3,522±133	1,166±65	6,921±459	—	1.021e-05		—	0.0002487
112	0.72	[M + H]+		137.06	137.06	0.189698	C8H8O2	3,4-Dihydroxystyrene	Benzene and substituted derivatives	5,204±1,008	2,681±162	6,858±233	—	0.01284		—	—
113	1.78	[M + H]+		144.081	144.081	1.36035	C10H9N	6-Methylquinoline	Organoheterocyclic compounds	3,367±50	1,118±96	1,570±114	—	3.59e-06		—	—
114	17.68	[M + H]+		735.468	735.468	0.243383	C41H66O11	beta-Hederin	Terpenoids	1,619±94	3,835±181	—	—	4.6342e-05		—	—
115	18.08	[M + H]+		441.373	441.373	0.401022	C30H48O2	Soyasapogenol C	Terpenoids	2,624±231	408±16	887±43	—	7.793e-05		—	—
116	5.82	[M + H]+		519.205	519.201	7.29197	C30H30O8	Gossypol	Terpenoids	2,637±83	540±12	4,399±153	—	1.7223e-06		—	—
117	23.71	[M + H]+		344.256	344.258	6.93084	C22H33NO2	Cuauchichicine	Alkaloids	1,077±120	3,127±108	3,211±327	—	2.527e-05		—	—
118	8.27	[M + H]+		137.132	137.132	0.561501	C10H16	(+)-3-Carene	Terpenoids	4,285±882	2,135±44	3,278±257	—	—		—	—
119	7.89	[M + H]+		167.106	167.107	1.23275	C10H14O2	Isomintlactone	Organoheterocyclic compounds	2,611±202	4,794±974	2,744±267	—	—		—	—
120	31.56	[M + H]+		485.36	485.363	4.87471	C31H48O4	26-Methyl nigranoate	Terpenoids	2,354±132	456±37	755±131	—	—		—	—
121	8.47	[M + H]+		771.268	771.271	3.15842	C35H46O19	Leonoside A	Others	15,364±473	17,343±256	16,477±1,836	—	0.003103		—	—
122	5.61	[M + H]+		529.153	529.149	7.35331	C30H24O9	Mahuannin D	Flavonoids	2,366±88	4,222±152	1,940±49	—	—		—	—
123	20.54	[M + H]+		496.34	496.34	0.914696	C24H50NO7P	PC(16:0/0:0)[U] / PC(16:0/0:0)[rac]	Lipids and lipid-like molecules	1,819±592	3,803±395	3,753±147	—	0.0084617		—	—
124	1.77	[M + H]+		132.081	132.081	0.651117	C9H9N	3-Methylindole	Organoheterocyclic compounds	2,728±41	910±96	1,246±181	—	—		—	—
125	1.89	[M + H]+		118.065	118.065	0.389615	C8H7N	Indole	Organoheterocyclic compounds	2,836±98	1,039±135	1,340±33	—	—		—	—
126	11.38	[M + H]+		437.341	437.341	0.679103	C30H44O2	Ganoderal A	Terpenoids	6,062±310	4,262±208	116±17	—	—		—	4.9272e-06
127	20.14	[M + H]+		577.134	577.134	0.178468	C30H24O12	Proanthocyanidin A2	Flavonoids	10,427±1,042	12,501±509	11,870±695	—	—		—	—
128	6.26	[M + H]+		147.044	147.044	1.19692	C9H6O2	Coumarin	Coumarin and derivatives	495±85	2,090±85	1,103±102	—	—		—	—
129	13.74	[M + H]+		439.357	439.357	0.584946	C30H46O2	Thujyl 19-trachylobanoate	Lipids and lipid-like molecules	2,628±302	976±323	—	—	—		—	0.00024138
130	26.3	[M + H]+		281.247	281.248	0.842674	C18H32O2	Linoelaidic Acid	Lipids and lipid-like molecules	1,310±199	2,895±187	2,521±345	—	—		—	—
131	2.32	[M + H]+		161.06	161.06	1.09276	C10H8O2	Naphthalene-1,2-diol	Others	2,246±175	750±45	1,505±59	—	—		—	—
132	30.51	[M + H]+		413.266	413.269	5.96706	C26H36O4	Boviquinone 4	Terpenoids	6,573±872	8,349±892	6,308±818	—	—		—	—
133	23.8	[M + H]+		300.29	300.29	0.153185	C18H37NO2	12-amino-octadecanoic acid	Lipids and lipid-like molecules	1,491±94	2,832±207	4,304±497	—	—		—	0.00065028
134	31.46	[M + H]+		585.451	585.451	0.0871123	C37H60O5	Hericene C	Terpenoids	710±46	2,013±214	2,816±202	—	—		—	—
135	10.91	[M + H]+		473.363	473.363	0.00845018	C30H48O4	Priverogenin A	Terpenoids	3,734±221	4,986±223	158±7	—	—		—	9.7121e-06
136	21.29	[M + H]+		301.141	301.143	8.55406	C18H20O4	Verimol C	Phenols and alcohols	12,951±357	14,316±682	17,960±2,166	—	—		—	0.016787
137	0.65	[M + H]+		189.123	189.123	1.15797	C8H16N2O3	N6-Acetyl-L-lysine	Amino acids and derivatives	2,559±273	3,728±66	3,279±128	—	—		—	—
138	10.42	[M + H]+		367.129	367.129	0.00544768	C20H18N2O5	N-Caffeoyltryptophan	Amino acids and derivatives	—	995±51	20,263±2,384	—	—		1.69097	0.00026142	Up
139	10.91	[M + H]+		605.405	605.405	0.0578126	C35H56O8	Hederagenin 3-O-arabinoside	Terpenoids	4,712±284	5,722±26	—	—	—		—	1.9958e-05
140	8.6	[M + H]+		583.2	583.196	6.77473	C34H30O9	Kuwanon Y	Benzene and substituted derivatives	730±98	1,691±40	5,741±198	—	—		—	2.5297e-06
141	14.48	[M + H]+		251.128	251.128	0.661018	C14H18O4	Ubiquinone-1	Others	139±27	1,095±122	2,482±186	—	—		—	2.7457e-05
142	12.65	[M + H]+		913.517	913.516	1.18553	C47H76O17	28-[Glucosyl-(1->6)-glucosyl]oleanolic acid 3-arabinoside	Terpenoids	1,107±176	2,107±253	—	—	—		—	—
143	10.38	[M + H]+		607.2	607.202	3.88997	C29H34O14	Embinin	Flavonoids	142,602±4,610	139,893±4,747	102,016±2,974	—	—		2.38924	0.00021382	Down
144	5.6	[M + H]+		403.158	403.16	5.78679	C18H26O10	Benzyl O-[arabinofuranosyl-(1->6)-glucoside]	Glycosides	3,323±66	2,401±203	1,288±104	—	—		—	—
145	20.19	[M + Na]+		495.344	495.344	0.224086	C30H48O4	Maslinic Acid	Terpenoids	2,222±108	1,344±77	4,878±83	—	—		—	4.5024e-06
146	23.21	[M + H]+		307.227	307.227	0.0683534	C19H30O3	[8]-Paradol	Phenols and alcohols	1,521±48	2,416±230	1,801±345	—	—		—	—
147	28.33	[M + H]+		310.31	310.31	0.325481	C20H39NO	N-Hexadecanoylpyrrolidine	Organoheterocyclic compounds	2,736±98	3,558±168	4,091±339	—	—		—	—
148	9.88	[M + H]+		625.21	625.213	3.96185	C29H36O15	Forsythiaside	Lignans	9,868±486	9,001±285	—	—	—		1.18464	9.0804e-06	Down
149	15.81	[M + H]+		473.326	473.326	0.673954	C29H44O5	(3beta,17alpha,23R)-17,23-Epoxy-3,29-dihydroxy-27-norlanost-8-ene-15,24-dione	Terpenoids	441±12	1,120±91	9,073±629	—	—		1.10667	1.8575e-05	Up
150	1.16	[M + H]+		415.121	415.123	5.84886	C18H22O11	Asperuloside	Terpenoids	1,505±128	837±114	2,695±213	—	—		—	—
151	18.78	[M + H-H2O]+		393.315	393.315	0.0457648	C28H42O2	gamma-Tocotrienol	Lipids and lipid-like molecules	—	471±45	2,893±144	—	—		—	9.5918e-06
152	17.08	[M + H]+		181.122	181.122	1.41341	C11H16O2	Dihydroactinidiolide	Organoheterocyclic compounds	1,920±70	2,329±158	2,317±390	—	—		—	—
153	15.09	[M + Na]+		527.335	527.334	0.530972	C30H48O6	Theasapogenol E	Terpenoids	—	331±10	2,219±112	—	—		—	—
154	26.9	[M + H]+		328.321	328.321	0.0791908	C20H41NO2	Stearoylethanolamide	Others	472±44	814±78	2,618±406	—	—		—	—
155	7.26	[M + H]+		575.174	575.17	6.66933	C35H26O8	Viniferal	Flavonoids	1,207±131	874±71	3,644±184	—	—		—	4.871e-05
156	9.15	[M + H]+		137.06	137.06	0.700425	C8H8O2	Benzylformate	Benzene and substituted derivatives	1,444±62	1,147±178	2,096±191	—	—		—	—
157	18.05	[M + Na]+		511.34	511.339	0.381351	C30H48O5	Camelliagenin B	Terpenoids	467±27	729±103	7,236±623	—	—		—	4.6993e-05
158	15.19	[M + H]+		513.319	513.319	0.241565	C24H49O9P	PG(18:0/0:0)[U]	Lipids and lipid-like molecules	—	229±51	2,230±153	—	—		—	—
159	32.84	[M + H]+		340.355	340.357	8.43819	C22H45NO	Docosanamide	Lipids and lipid-like molecules	3,465±335	3,125±192	2,918±233	—	—		—	—
160	20.84	[M + H]+		457.368	457.368	0.78274	C30H48O3	Oxyallobetulin	Terpenoids	—	159±26	2,318±91	—	—		—	—
161	11.26	[M + H]+		351.134	351.134	1.15625	C20H18N2O4	Na-p-Hydroxycoumaroyltryptophan	Amino acids and derivatives	—	95±12	2,039±331	—	—		—	—
162	6.98	[M + H]+		121.065	121.065	0.338662	C8H8O	3-Methylbenzaldehyde	Benzene and substituted derivatives	2,032±21	1,889±163	1,735±146	—	—		—	—
163	17.65	[M + H]+		469.295	469.295	0.00213086	C29H40O5	(17alpha,23S)-17,23-Epoxy-29-hydroxy-27-norlanosta-1,8-diene-3,15,24-trione	Terpenoids	—	68±3	8,196±984	—	—		1.07527	0.00028159	Up
164	21.76	[M + H]+		98.9841	98.9842	0.323284	H3O4P	Phosphoric acid	Others	2,643±386	2,548±150	2,492±389	—	—		—	—
165	31.3	[M + H]+		613.483	613.483	0.0130403	C39H64O5	DG(18:4(6Z,9Z,12Z,15Z)/18:2(9Z,12Z)/0:0)	Lipids and lipid-like molecules	751±122	702±107	2,365±255	—	—		—	—
166	0.56	[M + H]+		127.039	127.039	0.6376	C6H6O3	Hydroxyhydroquinone	Phenols and alcohols	6,199±288	6,250±108	7,997±640	—	—		—	—
167	7.67	[M + H]+		517.189	517.192	4.19187	C23H32O13	Cyclocalopin D	Others	2,873±201	2,874±335	2,242±444	—	—		—	—
168	6.6	[M + H]+		177.054	177.055	1.02228	C10H8O3	4-Methylumbelliferone	Coumarin and derivatives	—	—	9,193±192	—	—		1.14399	3.0354e-07	Up
Note：
a The intensity of metabolites are expressed as Mean± SD (n=3), " — " means that the metabolite is not detected in the corresponding group.
b Differential metabolites were screened with VIP>1 and P-value <0.05.
" Up " indicates the differential metabolite increased relative to the control group.
" Down " indicates the differential metabolite decreased relative to the control group.

## Sheet: Table S3
Supplementary Table 3. Parameters of OPLS-DA model.
Group	R2X	R2Y	Q2
6-BA/Control	0.927	1	0.999
KT/Control	0.884	1	0.998

## Sheet: Table S4
Supplementary Table 4. Differential metabolites enriched in the corresponding metabolic pathways.
Metabolite Set	6-BA	KT
Betaine Metabolism	Betaine; Adenosine; L-Methionine	Adenosine
Methionine Metabolism	Betaine; Adenosine; L-Methionine; Spermidine	Adenosine
Methylhistidine Metabolism	L-Histidine	L-Histidine
Spermidine and Spermine Biosynthesis	L-Tyrosine; L-Phenylalanine	—
Phenylalanine and Tyrosine Metabolism	L-Tyrosine; L-Phenylalanine	L-Tyrosine; L-Phenylalanine
Pyruvaldehyde Degradation	Glutathione	—
Ammonia Recycling	L-Asparagine; L-Histidine	L-Asparagine; L-Histidine
Thyroid hormone synthesis	L-Tyrosine	L-Tyrosine
Beta-Alanine Metabolism	L-Histidine; Pantothenic acid	L-Histidine; Pantothenic acid
Aspartate Metabolism	L-Asparagine; L-Arginine	L-Asparagine; L-Arginine
Glycine and Serine Metabolism	Betaine; L-Arginine; L-Methionine	L-Arginine
Catecholamine Biosynthesis	L-Tyrosine	L-Tyrosine
Glutathione Metabolism	Glutathione	—
Pantothenate and CoA Biosynthesis	Pantothenic acid	Pantothenic acid
Arginine and Proline Metabolism	L-Arginine; D-Proline	L-Arginine; D-Proline
Selenoamino Acid Metabolism	Adenosine	Adenosine
Urea Cycle	L-Arginine	L-Arginine
Tryptophan Metabolism	5-Hydroxy-L-tryptophan; L-Tryptophan	5-Hydroxy-L-tryptophan; L-Tryptophan
Histidine Metabolism	L-Histidine	L-Histidine
Pyruvate Metabolism	Glutathione	—
Glutamate Metabolism	Glutathione	—
Arachidonic Acid Metabolism	Glutathione	—
Tyrosine Metabolism	L-Tyrosine	L-Tyrosine
Purine Metabolism	Adenosine	Adenosine
